# Supplementary material for: Psychometric Properties of the SOC-13 Scale in Colombian Adults
Source: Int J Environ Res Public Health. 2021 Dec 10;18(24):13017. doi: 10.3390/ijerph182413017 (PMC8700993; doi:10.3390/ijerph182413017)
Supplement: Supplementary file 1 [file ijerph-18-13017-s001.zip]

Archive with 1 entries (1 files):
- ijerph-1405803-Supplementary.pdf
